# Supplementary material for: Computerized margin and texture analyses for differentiating bacterial pneumonia and invasive mucinous adenocarcinoma presenting as consolidation
Source: PLoS One. 2017 May 18;12(5):e0177379. doi: 10.1371/journal.pone.0177379 (PMC5436675; doi:10.1371/journal.pone.0177379)
Supplement: S1 File — (XLSX) [file pone.0177379.s001.xlsx]

## Sheet: CT analysis
Criteria (mucinous:1, pneumococcal:2, klebsiella: 3)	CT diagnosis	Size, mm	5 lobar location	Homo/heterogenous	attenuation	margin outer feature	interface	cavity int	bubble int	necrosis int	open bronchus	open vessel	fissure bulging	local pleural thickening	pleural retraction with fat proliteration	GGO foci	bronchial wall thickeing	Interlobular septal thickening	centrilobular nodules	macronodules >1cm	multiple consolidation	pleural effusion
1	1	37	5	1	1	2	2	1	1	0	1	0	1	1	1	0	0	0	0	2	0	0
1	1	42	5	1	1	1	1	0	0	0	1	1	0	0	0	0	0	0	0	0	0	0
1	1	33	1	1	1	2	2	0	0	0	1	0	0	0	1	0	0	0	0	0	0	0
1	1	83	5	1	1	2	2	0	1	0	1	1	0	0	0	0	0	0	0	0	0	0
1	1	69	5	2	1	2	2	1	1	1	1	1	0	1	1	0	0	0	0	0	0	0
1	1	38	5	1	1	1	1	0	0	0	0	0	0	0	1	0	0	0	0	1	0	0
1	1	85	5	1	1	2	2	1	1	1	1	1	0	0	0	0	0	0	0	0	0	0
1	1	50	3	1	1	2	2	0	0	0	1	1	0	0	0	0	0	0	0	0	0	1
1	1	50	4	1	1	2	2	0	1	0	1	1	0	0	1	1	0	1	0	2	0	0
1	1	87	5	2	1	2	2	1	1	0	1	1	0	0	1	0	0	0	0	0	0	0
1	1	75	3	1	1	1	1	0	1	0	1	0	0	0	0	0	0	0	0	2	2	0
1	1	42	3	1	1	1	1	0	1	0	1	0	0	1	1	0	0	0	0	0	0	0
1	1	99	4	1	1	1	1	0	1	0	1	1	1	0	0	1	1	0	1	2	2	0
1	1	78	3	1	1	2	2	0	0	0	0	0	0	0	0	0	0	0	0	0	0	0
1	1	100	3	1	1	2	2	0	1	0	1	1	1	0	0	1	0	0	0	2	2	0
1	1	63	3	2	0	2	2	1	1	1	1	1	0	0	0	0	0	0	0	0	0	0
1	1	54	3	1	1	2	2	0	1	0	1	0	0	1	1	1	0	0	0	0	0	0
1	1	56	3	2	1	2	2	0	1	0	1	0	0	0	1	0	0	0	0	0	0	0
1	1	48	5	1	1	1	1	0	0	0	0	0	0	0	0	0	0	0	0	0	0	0
1	1	98	3	2	1	1	1	1	1	1	1	1	1	0	0	0	0	0	0	0	0	0
1	1	175	5	1	1	2	2	1	1	0	1	1	1	0	0	1	1	0	1	2	2	0
1	1	111	3	2	0	2	2	1	1	0	0	1	1	0	0	0	0	0	0	2	0	1
1	1	43	2	2	1	2	1	0	0	0	1	0	0	0	0	0	0	0	0	2	0	0
1	1	91	5	2	1	2	1	0	1	0	1	1	1	0	0	0	0	0	0	0	0	0
1	1	106	3	1	1	1	1	0	1	0	1	1	1	0	0	1	0	0	1	2	2	0
1	1	69	5	1	1	2	2	1	1	0	1	0	0	0	0	0	0	0	0	2	2	0
1	1	113	3	1	1	1	1	0	0	0	1	1	0	1	0	0	0	0	0	2	0	1
1	1	50	4	1	1	2	2	0	0	0	1	0	0	0	0	0	0	0	0	0	0	0
1	1	43	5	1	1	2	2	1	1	0	1	0	0	0	1	0	0	0	0	0	0	0
1	1	999	5	2	1	1	1	0	1	0	1	1	1	0	0	0	0	0	0	0	0	0
1	1	40	1	1	1	2	2	0	1	0	1	0	0	0	0	0	0	0	0	0	0	0
1	1	73	5	1	1	2	2	0	1	1	0	1	1	0	0	1	0	0	0	2	2	0
1	1	58	5	1	1	2	2	0	1	0	1	1	0	0	0	0	0	0	0	0	0	1
1	1	88	3	1	1	1	1	1	1	0	1	0	0	0	0	0	0	0	0	0	0	0
1	1	49	5	1	1	1	1	1	1	0	1	0	0	1	0	0	0	0	0	0	0	0
1	1	31	3	1	1	2	2	0	0	0	0	0	0	0	0	1	0	0	0	2	0	0
1	1	96	3	1	1	2	2	1	1	1	1	1	1	0	0	1	0	0	1	2	2	0
1	1	100	1	1	1	2	2	1	1	0	0	1	0	0	1	0	0	0	0	2	2	0
1	1	101	3	2	1	2	2	0	0	1	0	0	0	0	0	0	0	0	1	2	2	1
1	1	61	4	1	1	2	2	0	0	0	1	1	0	0	0	0	0	0	0	1	0	0
1	1	100	3	1	1	2	2	0	1	0	1	1	0	0	0	0	0	0	0	0	0	0
1	1	103	3	1	1	2	2	0	0	0	1	1	1	0	0	1	0	0	1	2	2	0
1	1	48	3	1	1	1	1	0	0	0	1	1	0	0	0	1	0	0	1	1	2	0
1	2	52	5	1	2	2	1	0	0	0	0	0	0	0	1	0	0	0	0	0	0	0
1	2	81	3	2	0	2	2	0	0	1	1	1	1	0	0	0	0	0	0	0	0	0
1	2	72	3	1	1	2	2	0	0	0	1	1	0	0	0	0	0	0	0	0	0	0
1	2	84	5	1	1	2	2	1	0	0	1	1	0	0	0	0	0	0	0	0	0	0
1	2	89	3	1	0	2	2	1	1	1	1	1	1	0	0	1	0	0	1	1	1	0
1	3	71	3	1	1	2	1	0	0	0	1	0	0	0	0	0	0	0	0	2	0	0
1	3	88	3	1	1	2	2	1	1	0	1	1	0	0	0	0	0	0	1	2	2	0
1	3	78	3	1	1	2	2	0	0	0	1	1	0	0	0	0	0	0	0	0	0	0
1	3	134	3	1	1	2	2	0	0	0	0	1	0	0	0	0	0	0	1	2	2	0
2	1	115	1	2	1	1	1	1	0	1	1	1	1	0	1	0	0	0	0	0	0	0
2	1	77	2	2	1	1	1	0	0	0	1	1	1	0	0	1	0	0	0	2	0	1
2	1	107	5	1	1	1	1	0	0	0	1	1	0	0	0	1	0	0	0	0	2	1
2	1	118	2	1	1	1	1	0	0	0	1	1	1	0	0	1	0	0	1	0	2	0
2	1	156	5	1	1	1	1	0	0	0	1	1	1	0	0	1	0	0	0	0	2	0
2	1	103	1	1	1	1	1	0	0	0	1	1	1	0	0	0	0	0	0	0	2	0
2	1	95	3	1	1	2	2	0	0	0	1	1	0	0	0	0	0	0	0	0	2	0
2	1	112	5	1	1	1	1	0	0	0	1	1	0	0	0	1	1	1	1	0	2	0
2	1	83	2	1	1	1	1	0	0	0	1	1	0	0	0	1	1	0	1	0	2	0
2	1	106	5	2	0	2	2	0	0	0	0	1	1	0	0	1	0	0	0	0	2	1
2	1	97	5	1	1	1	1	0	0	0	1	1	1	0	0	1	1	0	1	0	2	0
2	1	116	1	1	1	1	1	0	0	0	1	1	0	0	0	1	0	1	0	0	0	0
2	1	112	5	1	1	1	1	0	0	0	1	1	0	0	0	1	1	0	0	0	2	0
2	1	141	3	2	0	1	1	0	1	0	0	1	1	0	0	1	1	0	1	0	2	1
2	1	79	4	1	1	1	1	0	0	0	1	1	0	0	0	1	0	0	1	0	2	0
2	1	140	5	1	1	2	2	0	0	0	0	1	1	0	0	0	0	0	0	0	2	1
2	1	89	5	2	1	1	1	0	0	0	1	1	1	0	0	0	0	0	0	0	0	0
2	1	73	2	1	1	2	2	0	0	0	1	1	1	0	0	0	0	0	0	0	2	0
2	1	73	2	1	1	1	1	0	0	0	1	1	0	0	1	0	0	0	1	0	0	1
2	1	128	2	1	1	1	1	0	0	0	1	1	1	0	0	0	0	0	0	0	0	0
2	1	135	1	1	1	2	2	0	0	0	1	1	0	0	0	1	0	0	0	0	2	1
2	1	79	1	1	1	1	1	0	0	0	1	1	0	0	0	1	0	0	0	0	0	0
2	1	135	3	1	1	1	1	0	0	0	1	1	1	1	0	1	0	0	0	0	1	0
2	2	72	5	1	1	2	2	0	0	0	0	1	0	0	0	1	1	0	0	0	0	0
3	1	133	1	2	1	1	1	0	1	1	1	1	1	0	0	1	0	0	0	0	1	1
3	1	120	3	2	0	1	1	1	1	1	0	1	1	1	0	1	1	0	0	0	0	1
3	1	73	3	1	2	2	2	0	0	0	1	1	0	0	0	1	0	0	0	1	2	1
3	1	106	1	2	0	2	2	1	1	1	1	1	1	0	0	1	1	0	1	0	0	0
3	1	100	5	2	2	2	2	1	1	1	1	1	1	0	0	0	0	0	0	0	0	1
3	1	158	3	1	1	1	1	0	0	0	1	1	1	0	0	1	0	0	0	0	0	0
3	1	131	4	1	0	1	1	0	1	0	1	1	0	0	0	1	1	0	1	0	2	0
3	1	93	2	1	1	1	1	0	0	0	1	1	1	0	0	1	0	0	0	0	2	1
3	1	92	5	2	0	2	2	0	0	1	1	1	1	0	0	1	0	0	0	0	0	1
3	1	98	1	2	0	1	1	1	1	1	1	1	1	0	0	1	0	0	0	0	2	0
3	1	100	1	2	0	1	1	1	1	1	1	1	1	0	0	0	0	0	1	0	1	1
3	1	112	1	2	0	1	1	1	1	1	1	1	1	0	0	1	1	0	1	0	2	1
3	1	109	5	1	1	1	1	0	0	0	1	1	0	0	0	0	0	0	1	0	0	0
3	1	95	1	2	0	1	1	1	1	1	1	1	1	0	0	1	0	0	0	0	2	1
3	1	126	4	2	0	2	2	1	1	1	1	1	1	0	0	1	1	0	1	0	0	1
3	2	112	3	2	0	2	2	0	1	1	0	1	1	0	0	0	0	0	0	0	1	0
3	2	119	1	1	1	1	1	0	0	0	1	1	0	0	0	1	0	0	0	0	0	1
3	2	134	1	1	1	1	1	0	0	0	1	1	1	0	0	1	0	0	0	0	1	1
3	3	99	1	1	1	1	1	0	0	0	1	1	1	0	0	0	0	0	1	0	2	0
3	3	137	3	1	1	1	1	0	0	0	1	1	0	0	0	1	1	0	0	0	1	0
3	3	121	3	1	1	1	1	1	1	0	1	1	0	0	0	1	0	0	1	0	2	0
