# Supplementary material for: Computerized margin and texture analyses for differentiating bacterial pneumonia and invasive mucinous adenocarcinoma presenting as consolidation
Source: PLoS One. 2017 May 18;12(5):e0177379. doi: 10.1371/journal.pone.0177379 (PMC5436675; doi:10.1371/journal.pone.0177379)
Supplement: S2 File — (XLSX) [file pone.0177379.s002.xlsx]

## Sheet: Sheet1
ROI 1번	Criteria (mucinous:1, pneumococcal:2, klebsiella: 3)	mean HU	skewness	kurtosis	entropy	Margin	Reason	ROI1 slice number	5 pixel maximal slope	7 pixel maximal slope	9 pixel maximal slope	5 pixel average slope	7 pixel average slope	9 pixel average slope	ROI 1	5_1pixel	5_2pixel	5_3pixel	5_4pixel	5_5pixel	ROI 1	7_1pixel	7_2pixel	7_3pixel	7_4pixel	7_5pixel	7_6pixel	7_7pixel	ROI 1	9_1pixel	9_2pixel	9_3pixel	9_4pixel	9_5pixel	9_6pixel	9_7pixel	9_8pixel	9_9pixel
1	1	14.133	-0.14	0.232	6.868			45	-195.903	-141.605	-111.794	-178.814	-130.523	-105.397	1	32.363	-23.336	-339.791	-607.037	-655.303	1	51.97	13.307	-103.509	-356.046	-550.901	-645.299	-681.478	1	22.317	17.181	19.578	-66.401	-334.065	-553.786	-638.741	-660.563	-695.274
1	3	33.68	-0.196	-0.282	6.921			46	-184.499	-135.513	-105.691	-166.937	-132.35	-101.079	1	104.885	3.152	-278.578	-482.451	-574.81	1	62.993	61.326	-94.767	-329.665	-503.765	-607.799	-619.38	1	57.069	47.208	61.643	-3.972	-259.41	-507.441	-591.313	-600.048	-590.516
1	3	81.509	0.168	-0.263	6.916		fissure abutting
1	2	50.484	0.048	-0.299	6.991			15	-149.372	-118.455	-98.468	-127.43	-107.397	-93.285	1	-35.354	-144.862	-332.751	-533.482	-587.905	1	-13.359	-71.928	-225.736	-365.562	-513.731	-598.07	-672.18	1	57.827	-16.468	-102.704	-204.767	-321.81	-442.449	-548.905	-627.538	-678.373
1	1	32.763	0.101	0.206	6.931		fissure abutting
1	1	49.051	-0.014	-0.522	7.171			23	-266.966	-189.591	-147.123	-265.795	-186.205	-144.837	1	28.471	22.968	-442.24	-839.936	-874.905	1	33.32	20.202	-9.659	-389.821	-800.81	-886.63	-867.927	1	31.088	24.318	31.235	-28.916	-436.893	-823.498	-877.777	-863.706	-856.59
1	1	15.278	0.299	0.406	6.864			33	-246.591	-179.948	-140.484	-231.073	-171.326	-135.819	1	126.046	-15.689	-403.451	-668.274	-780.619	1	67.589	115.882	-148.466	-481.56	-713.911	-798.873	-813.607	1	68.224	50.196	38.269	-83.222	-407.681	-689.932	-762.626	-818.336	-835.509
1	2	26.968	0.156	-0.219	7.016			37	-153.937	-119.478	-99.273	-112.234	-101.235	-89.445	1	15.586	-138.517	-290.283	-445.768	-600.474	1	61.75	-12.711	-199.18	-310.343	-432.498	-561.938	-609.452	1	67.533	18.705	-81.682	-219.993	-364.218	-457.411	-533.182	-613.639	-662.2
1	1	87.978	0.072	-0.187	7.044			36	-239.015	-177.559	-137.904	-222.407	-171.544	-133.041	1	147.941	36.61	-283.688	-612.678	-722.491	1	158.339	134.512	14.928	-261.894	-541.588	-689.123	-764.281	1	154.45	149.409	115.193	-60.685	-301.235	-502.987	-635.886	-754.247	-750.246
1	1	97.829	-0.246	-0.287	7.007			37	-204.651	-152.187	-119.209	-190.061	-148.147	-118.003	1	61.778	-69.977	-381.889	-559.047	-716.944	1	48.271	28.864	-73.169	-395.137	-556.145	-702.102	-723.835	1	9.477	48.86	-1.057	-46.153	-335.709	-575.596	-654.039	-712.903	-748.479
1	2	59.18	0.096	0.177	6.752			39	-153.844	-120.244	-96.544	-116.569	-100.519	-82.517	1	-23.809	-110.088	-358.189	-494.588	-600.781	1	42.266	-60.37	-148.412	-316.032	-441.144	-575.783	-638.828	1	50.383	-20.502	-99.152	-186.004	-288.888	-461.879	-572.024	-620.285	-642.534
1	1	48.582	-0.041	-0.53	7.083			22	-173.881	-130.934	-102.373	-131.202	-110.59	-94.074	1	3.208	-83.169	-316.946	-568.094	-623.736	1	26.115	3.334	-131.156	-390.96	-512.712	-602.677	-664.747	1	30.314	15.251	-23.427	-96.036	-256.86	-423.042	-578.346	-639.85	-654.749
1	3	66.557	-0.125	0.174	6.935			4	-241.108	-180.077	-142.588	-226.828	-176.495	-140.618	1	3.3	-108.889	-435.412	-763.92	-874.726	1	30.234	19.86	-93.996	-359.376	-695.471	-860.326	-863.204	1	52.528	23.87	4.611	-66.48	-337.474	-667.517	-843.666	-865.583	-844.801
1	2	36.734	0.019	-0.244	6.955			6	-173.319	-125.244	-99.626	-111.548	-93.988	-77.233	1	-46.61	-128.329	-372.488	-591.073	-681.832	1	-30.38	-68.388	-208.029	-364.746	-521.39	-663.827	-697.913	1	-65.75	-50.068	-114.329	-237.816	-438.142	-571.678	-642.795	-686.153	-735.373
1	2	76.956	0.002	-0.334	7.065		fissure abutting
1	2	65.579	-0.08	0.106	6.961			20	-162.441	-125.934	-105.867	-127.296	-115.057	-101.369	1	-13.729	-148.442	-329.586	-511.339	-644.487	1	-11.528	-54.071	-208.843	-371.079	-540.843	-653.515	-676.613	1	23.73	-13.361	-130.49	-274.649	-411.821	-525.285	-606.18	-689.726	-756.501
1	3	38.326	0.134	0.099	6.858			3	-258.828	-188.016	-145.761	-240.749	-181.803	-140.818	1	50.847	-3.47	-361.921	-770.907	-859.574	1	71.362	30.543	-3.793	-379.286	-770.033	-842.828	-845.792	1	93.232	67.532	48.699	-34.199	-287.018	-672.856	-819.561	-819.316	-834.256
1	3	-238.456	0.015	-0.048	6.992			9	-168.828	-133.559	-108.538	-152.412	-127.496	-106.539	1	66.363	-18.773	-231.02	-469.885	-552.221	1	93.722	53.15	-44.042	-272.921	-483.984	-557.91	-598.808	1	87.695	88.597	45.565	-69.405	-292.437	-487.693	-560.243	-601.43	-615.385
1	1	54.399	-0.073	0.122	6.873			36	-175.571	-136.026	-111.063	-143.076	-111.778	-98.238	1	-117.073	-256.538	-433.55	-688.259	-779.067	1	-78.967	-178.344	-339.268	-580.049	-675.018	-782.614	-833.784	1	-74.898	-127.571	-234.115	-426.742	-560.443	-709.71	-792.917	-827.116	-866.039
1	2	34.313	-0.189	0.015	6.872			17	-157.194	-121.808	-100.787	-99.862	-88.028	-82.217	1	-97.4	-212.764	-374.226	-606.835	-686.334	1	-68.232	-124.846	-244.92	-413.628	-576.715	-671.738	-729.913	1	-4.732	-92.726	-169.895	-209.885	-312.999	-460.374	-623.951	-721.923	-754.983
1	1	28.877	-0.242	0.416	6.789			37	-216.438	-159.698	-129.223	-193.128	-150.164	-122.74	1	54.532	-47.808	-337.564	-608.556	-747.285	1	74.631	35.971	-101.969	-368.194	-606.122	-704.223	-754.371	1	85.368	23.511	-14.396	-204.388	-440.305	-651.03	-720.769	-750.088	-807.935
1	1	51.864	-0.201	0.342	6.945			24	-226.11	-162.202	-136.394	-170.976	-149.247	-129.414	1	55.297	-27.426	-288.364	-689.159	-744.389	1	61.403	30.064	-80.025	-247.722	-617.033	-764.504	-743.77	1	111.501	55.999	-28.419	-289.431	-454.513	-544.944	-713.734	-847.693	-850.105
1	3	42.642	-0.035	0.081	6.881		fissure abutting and complicated loculated effusions
1	1	29.829	-0.102	-0.423	7.126			38	-254.217	-174.153	-128.25	-248.125	-172.193	-124.775	1	109.55	17.057	-403.152	-779.2	-763.407	1	50.875	81.543	21.654	-406.772	-773.637	-744.141	-758.998	1	16.17	34.485	22.231	-166.497	-435.009	-716.7	-768.289	-712.011	-814.9
1	3	62.756	0.048	0.25	6.846		fissure abutting
1	3	50.361	-0.071	0.421	6.737			29	-196.054	-150.512	-122.984	-177.855	-143.062	-117.632	1	135.727	-18.847	-239.405	-472.455	-617.738	1	132.419	123.362	-48.231	-256.843	-455.372	-585.756	-663.899	1	190.511	129.084	43.283	-77.911	-237.896	-405.22	-545.997	-653.388	-690.922
1	1	-7.788	-2.133	9.138	6.352			45	-211.138	-159.327	-127.02	-176.2	-144.485	-120.522	1	14.995	-109.824	-423.593	-669.277	-760.969	1	5.522	2.452	-85.852	-360.457	-638.072	-762.456	-787.518	1	27.141	-4.421	7.036	-75.454	-364.076	-650.464	-753.477	-779.981	-772.475
1	1	56.823	-0.174	0.286	6.935			22	-164.549	-130.136	-107.999	-154.334	-122.984	-104.512	1	32.692	-52.747	-239.69	-471.083	-580.888	1	90.17	17.969	-66.859	-297.052	-471.346	-552.125	-609.538	1	105.483	90.11	50.016	-81.584	-258.066	-419.335	-524.629	-596.937	-627.46
1	3	32.608	-0.216	-0.368	6.633			29	-173.439	-129.87	-110.191	-147.245	-123.577	-102.172	1	156.823	35.915	-156.314	-347.724	-518.553	1	151.933	90.512	-38.964	-214.909	-385.156	-473.729	-568.63	1	178.671	134.341	74.802	-83.16	-220.203	-372.3	-474.879	-533.204	-626.414
1	1	-5.392	-1.265	2.386	6.694			10	-187.909	-143.559	-119.925	-178.06	-139.864	-117.066	1	44.561	-127.291	-354.755	-552.759	-682.25	1	43.951	-35.96	-182.198	-405.204	-573.469	-708.792	-716.952	1	101.679	52.91	-46.264	-92.907	-314.61	-490.078	-637.172	-706.829	-732.644
1	1	55.285	-0.014	-0.175	7.012			25	-219.156	-175.792	-141.494	-200.612	-165.64	-135.556	1	49.741	-105.955	-377.724	-624.52	-786.758	1	63.172	44.152	-121.155	-402.987	-633.51	-788.773	-851.483	1	77.559	68.863	55.98	-106.184	-389.016	-627.909	-762.696	-843.837	-820.555
1	3	68.965	0.021	-0.269	6.896			2	-212.566	-173.698	-144.355	-207.324	-170.429	-142.224	1	-9.196	-138.086	-393.62	-663.327	-809.403	1	23.035	-23.332	-195.439	-464.658	-701.779	-822.522	-896.57	1	38.973	8.065	-29.598	-190.139	-456.522	-691.697	-831.754	-898.589	-919.895
1	2	32.873	0.01	-0.21	7.023			24	-109.388	-82.934	-78.281	-85.887	-75.511	-72.527	1	-191.564	-309.175	-363.432	-505.64	-640.272	1	-207.554	-263.902	-305.506	-441.29	-518.196	-600.093	-686.582	1	-131.937	-206.027	-284.735	-399.365	-431.765	-510.36	-572.496	-696.932	-766.343
1	2	142.981	0.132	-0.177	6.962			43	-145.291	-129.964	-116.496	-133.038	-128.873	-115.457	1	-133.437	-288.41	-438.804	-602.091	-703.05	1	-21.056	-133.588	-281.822	-450.435	-504.954	-667.666	-803.619	1	38.044	-19.382	-94.677	-217.734	-371.623	-484.337	-603.05	-768.305	-826.868
1	3	12.709	0.067	-0.351	7.055			4	-175.889	-140.218	-118.134	-161.585	-135.673	-114.054	1	-11.466	-129.221	-355.565	-570.881	-670.081	1	17.245	-24.995	-154.88	-376.526	-574.535	-666.636	-723.813	1	19.608	14.337	-41.863	-196.888	-422.695	-596.961	-673.158	-727.987	-779.999
1	2	42.639	-0.069	-0.108	6.928			21	-239.249	-154.202	-115.966	-213.336	-149.337	-111.599	1	33.124	-35.615	-501.781	-772.52	-794.668	1	-57.595	48.003	-208.889	-538.968	-798.259	-761.91	-760.416	1	6.751	-29.596	-151.018	-186.984	-274.198	-516.463	-748.28	-773.077	-794.131
1	3	61.915	0.104	0.079	6.933			5	-181.678	-143.027	-116.243	-179.025	-137.708	-111.253	1	59.958	-100.258	-319.97	-541.502	-627.812	1	76.751	38.588	-85.7	-318.216	-535.684	-605.129	-679.031	1	96.867	80.06	3.568	-131.051	-326.24	-515.603	-597.62	-667.516	-689.372
1	1	45.082	0.069	0.02	6.853			13	-259.682	-194.217	-153.132	-247.113	-189.657	-150.662	1	70.566	-60.964	-375.598	-727.931	-894.362	1	94.912	50.1	-117.11	-459.813	-789.868	-869.519	-880.451	1	54.093	89.523	39.826	-167.611	-508.261	-810.082	-875.602	-883.158	-895.05
1	3	43.38	0.073	-0.188	7.002			5	-127.883	-101.049	-82.84	-123.81	-98.778	-80.102	1	-86.413	-196.677	-342.512	-496.243	-576.045	1	-98.368	-133.301	-232.575	-386.364	-519.647	-593.102	-639.27	1	-91.744	-107.189	-158.018	-271.914	-442.458	-551.792	-595.69	-629.93	-653.486
1	3	42.013	-0.219	-0.337	6.997			23	-184.429	-140.957	-119.74	-179.252	-131.104	-106.452	1	17.996	-73.859	-332.149	-551.747	-665.201	1	106.513	41.334	-109.4	-273.583	-477.263	-619.019	-646.233	1	114.485	74.315	-21.764	-133.564	-276.36	-431.232	-590.478	-716.352	-729.841
1	1	43.503	-0.078	-0.291	7.057			23	-221.025	-171.384	-134.729	-202.116	-160.382	-129.475	1	86.887	-63.93	-323.177	-623.673	-738.369	1	105.552	73.035	-91.91	-362.66	-638.446	-746.333	-765.61	1	63.933	111.773	55.122	-86.506	-362.616	-640.808	-741.385	-764.403	-763.046
1	3	64.111	-0.139	-0.309	7.053			10	-109.165	-94.105	-83.491	-91.99	-83.215	-77.274	1	-176.238	-240.012	-375.393	-514.547	-584.793	1	-136.32	-200.791	-331.143	-430.052	-535.763	-596.388	-682.694	1	-123.604	-154.921	-253.491	-404.832	-470.096	-546.458	-628.62	-687.616	-753.483
1	3	30.446	-0.255	-0.201	6.914			12	-168.702	-135.02	-113.78	-167.227	-134.122	-111.079	1	-61.474	-176.943	-375.768	-591.944	-697.483	1	-24.651	-82.617	-204.246	-405.692	-623.835	-714.136	-723.96	1	9.979	-48.231	-121.058	-163.391	-322.578	-522.958	-667.824	-764.055	-796.575
1	2	41.554	-0.016	0.447	6.776			28	-141.797	-119.943	-99.651	-130.867	-106.646	-92.012	1	-54.371	-142.892	-210.054	-484.163	-592.722	1	7.266	-20.449	-238.621	-331.445	-385.742	-575.222	-693.315	1	-6.104	-28.194	-76.269	-184.647	-379.754	-472.823	-569.919	-658.353	-709.383
1	1	51.902	0.119	-0.061	6.985			11	-156.183	-128.283	-109.917	-137.032	-119.562	-104.98	1	-31.699	-133.433	-339.452	-507.099	-625.781	1	40.836	-21.745	-213.359	-405.799	-496.487	-597.395	-678.33	1	105.57	27.032	-92.017	-218.87	-342.442	-509.028	-590.981	-679.732	-691.094
1	2	37.665	-0.266	0.781	6.769			27	-256.987	-179.713	-138.649	-244.067	-172.064	-136.72	1	44.226	-11.312	-399.42	-798.068	-847.329	1	29.866	42.367	-3.321	-311.19	-692.269	-853.401	-820.629	1	61.68	38.322	26.033	-8.81	-306.411	-712.365	-821.103	-782.246	-803.168
1	1	76.807	-0.148	-0.232	6.91			20	-238.562	-165.764	-128.75	-222.903	-159.307	-126.957	1	96.931	26.657	-262.286	-657.027	-754.039	1	51.691	92.823	-51.78	-421.846	-668.832	-671.805	-780.005	1	43.645	33.818	85.435	-47.074	-361.813	-668.027	-775.261	-689.311	-759.674
1	1	15.506	0.138	0.406	6.797			42	-249.509	-178.368	-138.614	-247.1	-176.888	-136.167	1	20.369	-59.47	-416.198	-760.51	-876.658	1	-1.95	8.367	-93.788	-476.848	-795.581	-861.57	-852.827	1	24.19	-14.195	-19.994	-37.407	-337.938	-724.654	-862.01	-844.41	-839.539
1	1	55.127	-0.141	0.306	6.833			19	-220.777	-161.351	-123.724	-209.386	-155.908	-118.735	1	88.267	-3.309	-377.13	-655.12	-689.712	1	95.375	47.822	5.865	-285.467	-591.204	-678.104	-727.595	1	72.88	73.467	39.754	-80.986	-292.916	-532.823	-683.694	-721.239	-712.266
1	1	77.449	-0.328	0.077	6.897			26	-228.887	-172.551	-135.542	-212.787	-164.763	-133.567	1	76.587	-13.627	-310.531	-619.929	-764.696	1	101.675	84.844	-73.603	-394.402	-618.866	-753.76	-767.976	1	79.716	96.618	40.948	-113.369	-384.946	-652.297	-764.905	-768.891	-766.617
1	2	39.377	0.12	0.052	6.969		fissure abutting
1	1	58.959	-0.029	0.22	6.927			23	-232.299	-180.053	-144.951	-224.349	-175.899	-142.918	1	71.247	-45.919	-371.628	-636.453	-794.98	1	85.13	51.272	-102.962	-486.838	-697.777	-784.334	-840.024	1	88.132	85.262	73.328	-115.542	-442.398	-650.312	-781.6	-825.159	-842.162
1	2	32.661	-0.261	0.318	6.934			19	-112.17	-85.001	-67.873	-91.61	-74.303	-61.794	1	-39.561	-89.304	-239.824	-365.537	-462.296	1	-17.872	-58.284	-183.912	-295.677	-359.296	-446.534	-493.923	1	-47.055	-23.2	-61.891	-246.577	-342.523	-390.351	-434.574	-473.088	-505.446
1	1	37.886	0.149	-0.447	7.019			17	-210.34	-155.038	-118.874	-193.814	-150.137	-114.141	1	15.578	-76.062	-307.124	-611.498	-768.405	1	33.717	8.267	-106.063	-400.339	-611.885	-735.153	-749.083	1	16.567	-11.735	2.312	-17.777	-260.057	-521.131	-676.37	-741.875	-753.761
1	1	66.092	-0.22	-0.103	6.913			18	-262.923	-201.81	-159.687	-244.372	-194.948	-154.031	1	137.419	-9.24	-363.496	-678.637	-842.498	1	130.664	88.218	-126.768	-423.265	-699.176	-870.936	-922.659	1	111.748	116.566	77.105	-90.173	-400.988	-679.53	-834.918	-914.445	-906.946
1	1	79.408	-0.07	0.317	6.825			31	-269.833	-175.335	-126.655	-258.801	-173.866	-125.69	1	16.688	-54.308	-540.601	-901.09	-909.085	1	-95.693	24.807	-111.882	-664.274	-916.854	-894.959	-850.653	1	-144.252	-63.503	-5.114	-306.51	-809.073	-920.98	-869.687	-860.075	-860.743
1	1	-214.725	-0.539	0.16	6.891			34	-234.19	-160.312	-126.504	-221.775	-156.434	-119.468	1	136.41	43.798	-304.753	-610.096	-707.596	1	86.414	120.203	-5.22	-257.71	-587.815	-713.478	-659.848	1	102.319	119.674	6.679	-185.619	-368.558	-621.612	-667.686	-692.081	-740.241
1	2	83.316	0.231	-0.015	6.831		emphysema
1	2	48.56	0.03	0.012	6.76			23	-151.138	-113.249	-88.005	-135.257	-104.113	-83.912	1	38.272	-67.503	-265.294	-425.533	-538.405	1	-8.193	-64.077	-163.583	-263.094	-475.195	-600.432	-603.743	1	15.151	-54.899	-104.507	-123.706	-228.861	-424.719	-545.398	-607.126	-595.054
1	1	34.608	0.064	0.102	6.873			34	-108.319	-89.858	-83.407	-84.088	-78.829	-75.32	1	-344.094	-442.342	-585.274	-699.563	-757.078	1	-300.06	-378.617	-460.57	-539.142	-657.389	-771.081	-811.488	1	-214.033	-283.538	-393.585	-492.754	-544.052	-623.567	-710.927	-823.917	-868.473
1	1	39.016	-0.138	-0.023	7.015			38	-192.282	-154.212	-119.285	-174.559	-143.359	-113.297	1	161.674	49.794	-246.042	-517.501	-516.09	1	175.663	100.255	-167.535	-463.57	-485.436	-575.536	-707.151	1	92.711	103.783	87.046	-43.419	-316.467	-476.216	-554.906	-655.171	-698.178
1	1	38.956	0.006	-0.054	7.017			39	-177.819	-135.174	-109.118	-158.187	-133.169	-106.629	1	-161.204	-250.416	-504.915	-700.488	-825.26	1	-115.976	-190.617	-260.062	-473.363	-682.771	-770.276	-850.258	1	-135.052	-143.183	-217.507	-261.187	-512.767	-720.452	-799.809	-839.601	-843.535
1	1	63.263	-0.306	0.539	6.781		emphysema
1	2	63.089	0.004	0.491	6.762			42	-176.971	-129.192	-108.801	-168.984	-119.823	-101.641	1	14.516	-45.993	-282.126	-538.945	-623.864	1	14.104	-13.151	-169.568	-393.102	-554.057	-579.497	-685.96	1	89.646	13.518	-29.717	-134.18	-273.385	-463.35	-566.674	-659.12	-687.115
1	3	61.032	-0.096	-0.532	7.081			43	-191.851	-143.569	-111.695	-175.67	-134.756	-106.567	1	41.154	-80.898	-325.459	-518.428	-699.337	1	145.152	-26.424	-88.109	-148.514	-489.926	-569.348	-698.934	1	106.751	79.536	8.675	-67.951	-222.333	-448.662	-624.669	-637.924	-618.732
1	3	43.396	0.03	-0.156	6.853			19	-162.651	-127.205	-105.4	-132.81	-120.545	-100.159	1	-123.361	-222.191	-407.931	-615.666	-739.88	1	-56.924	-89.806	-220.387	-386.941	-520.274	-695.261	-740.568	1	-43.996	-72.641	-182.931	-268.749	-406.472	-591.218	-717.452	-749.643	-769.362
1	3	41.171	0.011	0.055	6.916		fissure abutting
1	1	34.968	0.214	-0.128	7.03			26	-90.402	-74.82	-62.719	-64.366	-56.361	-51.933	1	-370.531	-479.815	-572.272	-649.164	-737.866	1	-354.406	-402.112	-489.005	-587.392	-652.253	-728.773	-780.538	1	-359.521	-417.68	-501.658	-549.44	-625.014	-712.085	-764.558	-816.681	-828.951
1	2	33.18	0.081	-0.309	5.942			87	-94.065	-84.505	-77.543	-88.645	-81.914	-75.747	1	-109.945	-192.888	-301.069	-402.024	-475.703	1	-62.202	-122.469	-214.924	-320.391	-411.668	-484.288	-544.124	1	0.005	-44.368	-106.398	-191.109	-295.986	-390.1	-459.651	-522.477	-578.186
1	1	10.351	-0.04	0.235	6.881			32	-203.407	-168.819	-138.12	-197.551	-164.418	-131.738	1	41.401	-118.665	-341.775	-596.405	-736.766	1	64.186	-8.304	-190.246	-394.179	-629.049	-768.868	-858.15	1	56.878	76.999	-41.054	-202.468	-413.351	-620.648	-774.626	-852.681	-846.327
1	1	35.31	0.188	0.109	6.879			34	-173.32	-143.899	-119.154	-155.561	-137.096	-116.352	1	-65.414	-197.123	-436.986	-604.724	-728.216	1	-41.754	-81.103	-281.014	-477.331	-618.186	-734.729	-836.673	1	-14.322	-50.015	-67.468	-224.976	-448.362	-583.018	-717.13	-825.248	-805.859
1	1	37.215	-0.324	0.175	6.845			37	-217.936	-157.543	-121.693	-178.255	-145.243	-116.359	1	65.41	-60.308	-369.947	-636.135	-736.359	1	27.056	41.603	-130.639	-436.754	-661.523	-755.222	-735.168	1	57.56	6.704	1.273	-14.445	-198.995	-471.436	-684.473	-771.228	-727.269
1	2	53.782	-0.051	-0.579	6.356		fissure abutting
1	1	41.585	0.223	-0.203	6.863		fissure abutting
1	1	24.459	0.101	0.514	6.715			42	-215.056	-171.048	-136.262	-206.926	-167.141	-135.45	1	-29.252	-166.671	-451.446	-707.555	-834.095	1	9.927	-26.897	-179.441	-451.886	-672.632	-822.952	-891.424	1	-8.605	-10.3	-42.458	-208.74	-507.867	-709.242	-819.796	-887.676	-880.705
1	1	13.975	-0.058	0.099	6.811			26	-213.846	-158.798	-124.274	-207.626	-156.679	-121.796	1	45.846	6.928	-316.139	-622.005	-708.918	1	71.738	44.295	-3.908	-297.807	-582.44	-710.954	-714.033	1	67.478	69.418	29.025	-202.245	-522.042	-651.91	-715.6	-703.06	-732.541
1	1	34.509	0.123	-0.224	6.962			18	-286.722	-192.997	-147.31	-261.397	-184.704	-145.413	1	137.056	53.024	-427.114	-856.391	-841.847	1	74.54	119.847	20.495	-363.174	-792.095	-868.029	-797.322	1	63.003	77.52	113.902	-1.053	-434.379	-796.279	-823.377	-778.719	-837.015
1	1	40.975	-0.14	0.176	6.883			43	-220.071	-153.304	-117.263	-194.249	-144.488	-111.197	1	95.83	-0.613	-233.208	-610.123	-699.768	1	100.785	64.785	-42.479	-302.152	-617.043	-689.656	-635.566	1	103.175	74.314	30.995	-137.95	-355.522	-517.286	-603.25	-657.09	-695.255
1	1	55.801	0.015	-0.436	6.993			23	-229.583	-167.073	-130.72	-224.684	-164.623	-128.891	1	14.341	-58.223	-357.725	-699.667	-812.851	1	9.138	22.41	-111.997	-381.465	-685.79	-806.559	-806.304	1	42.916	-1.396	-4.013	-66.669	-323.034	-654.568	-809.239	-775.735	-787.537
1	1	-5.478	-0.247	-0.126	7.035			44	-174.722	-132.481	-106.28	-160.489	-120.549	-95.157	1	-119.239	-253.588	-474.681	-692.25	-773.52	1	-64.261	-172.939	-267.643	-416.577	-614.241	-734.88	-810.592	1	-59.36	-161.695	-229.662	-330.399	-540.836	-717.711	-784.839	-784.02	-812.402
1	1	17.854	0.018	-0.226	6.937			35	-211.088	-157.649	-120.669	-204.057	-145.623	-114.586	1	45.742	-179.572	-421.714	-685.709	-756.631	1	32.46	-19.153	-162.871	-383.176	-623.201	-742.915	-802.982	1	-11.514	51.346	-106.855	-251.447	-488.691	-691.704	-707.464	-753.584	-807.487
